# Supplementary material for: Molecular Diagnosis and Phenotypic Variability of Noonan Syndrome: Experience from a Romanian Multicenter Study
Source: Diagnostics (Basel). 2026 Apr 17;16(8):1207. doi: 10.3390/diagnostics16081207 (PMC13114569; doi:10.3390/diagnostics16081207)
Supplement: Supplementary file 1 [file diagnostics-16-01207-s001.zip]

Archive with 1 entries (1 files):
- diagnostics-4199055-supplementary.pdf
